# Supplementary material for: A case report of a secondary Takotsubo syndrome after sudden cardiac arrest in a teenager with LQTS2
Source: Eur Heart J Case Rep. 2026 May 29;10(6):ytag395. doi: 10.1093/ehjcr/ytag395 (PMC13242235; doi:10.1093/ehjcr/ytag395)
Supplement: ytag395_Supplementary_Data [file ytag395_supplementary_data.zip]

Archive with 4 entries (4 files):
- 2ch_acute.mp4
- 2ch_control.mp4
- 4ch_acute.mp4
- 4ch_control.mp4
